# Supplementary material for: Arabidopsis Toxicos en Levadura 12 (ATL12): A Gene Involved in Chitin-Induced, Hormone-Related and NADPH Oxidase-Mediated Defense Responses
Source: J Fungi (Basel). 2021 Oct 19;7(10):883. doi: 10.3390/jof7100883 (PMC8540536; doi:10.3390/jof7100883)
Supplement: Supplementary file 1 [file jof-07-00883-s001.zip]

Archive with 3 entries (3 files):
- Supplementary materials Figure S1.pdf
- Supplementary materials Figure S2.pdf
- Supplementary materials Figure S3.pdf
